# Supplementary material for: Oxidation-Active Radical TTM-DMODPA for Catalysis-Free Hydrogen Peroxide Colorimetric Sensing
Source: Biosensors (Basel). 2025 Jul 29;15(8):490. doi: 10.3390/bios15080490 (PMC12384385; doi:10.3390/bios15080490)
Supplement: Supplementary file 1 [file biosensors-15-00490-s001.zip]

Archive with 1 entries (1 files):
- biosensors-3748152-supplementary.pdf
